# Supplementary material for: Ti-Supported Oxide Coatings Based on MWO4 (M = Fe, Co, Ni): Plasma Electrolytic Synthesis, Characterization and Catalytic Properties in S, N-Heterocycles Peroxide Oxidation
Source: Molecules. 2025 Apr 30;30(9):1998. doi: 10.3390/molecules30091998 (PMC12073619; doi:10.3390/molecules30091998)
Supplement: Supplementary file 1 [file molecules-30-01998-s001.zip]

Archive with 1 entries (1 files):
- molecules-3577586-supplementary.pdf
